# Supplementary material for: Significance of Tumor Mutation Burden Combined With Immune Infiltrates in the Progression and Prognosis of Advanced Gastric Cancer
Source: Front Genet. 2021 Jul 9;12:642608. doi: 10.3389/fgene.2021.642608 (PMC8299211; doi:10.3389/fgene.2021.642608)
Supplement: Supplementary file 3 [file Table_2.XLSX]

## Sheet: Sheet1
ID	TMB
TCGA-RD-A8N4	0.0263158
TCGA-BR-A4IZ	0.0263158
TCGA-FP-8210	0.0263158
TCGA-D7-A74B	0.0789474
TCGA-D7-6522	0.0789474
TCGA-D7-A6ET	0.0789474
TCGA-BR-A4IV	0.105263
TCGA-HU-A4HB	0.105263
TCGA-BR-8371	0.105263
TCGA-D7-8574	0.131579
TCGA-BR-A453	0.184211
TCGA-MX-A5UG	0.210526
TCGA-BR-8384	0.210526
TCGA-BR-8364	0.210526
TCGA-BR-6803	0.236842
TCGA-VQ-A927	0.236842
TCGA-BR-A4J2	0.289474
TCGA-BR-A4IU	0.342105
TCGA-BR-8592	0.368421
TCGA-RD-A8N5	0.368421
TCGA-D7-A748	0.368421
TCGA-BR-8365	0.394737
TCGA-CG-5717	0.421053
TCGA-BR-6564	0.447368
TCGA-RD-A7BW	0.552632
TCGA-CD-5803	0.578947
TCGA-BR-6563	0.631579
TCGA-VQ-AA6F	0.684211
TCGA-BR-8058	0.710526
TCGA-BR-6709	0.736842
TCGA-BR-8677	0.789474
TCGA-CD-8532	0.789474
TCGA-CG-4455	0.789474
TCGA-CG-5732	0.789474
TCGA-BR-7722	0.815789
TCGA-CD-5799	0.815789
TCGA-VQ-A8PD	0.842105
TCGA-BR-6705	0.868421
TCGA-FP-7735	0.868421
TCGA-BR-6456	0.894737
TCGA-CG-5734	0.894737
TCGA-BR-4255	0.921053
TCGA-VQ-A8PM	0.921053
TCGA-FP-7998	0.921053
TCGA-BR-4183	0.947368
TCGA-BR-7196	0.947368
TCGA-KB-A93G	0.947368
TCGA-VQ-A91W	0.947368
TCGA-HU-A4G2	0.973684
TCGA-BR-4279	0.973684
TCGA-RD-A7BS	0.973684
TCGA-F1-A72C	1
TCGA-R5-A7ZF	1
TCGA-BR-6801	1
TCGA-D7-8576	1
TCGA-VQ-A91Y	1.05263
TCGA-CD-8534	1.10526
TCGA-CG-5719	1.10526
TCGA-VQ-A8PS	1.13158
TCGA-CD-8526	1.13158
TCGA-BR-8367	1.13158
TCGA-VQ-A8P8	1.13158
TCGA-RD-A8MW	1.15789
TCGA-BR-8296	1.15789
TCGA-D7-6518	1.15789
TCGA-D7-8578	1.18421
TCGA-CG-4301	1.21053
TCGA-BR-8484	1.21053
TCGA-VQ-A8PF	1.21053
TCGA-CD-5802	1.21053
TCGA-D7-A747	1.21053
TCGA-R5-A804	1.23684
TCGA-CD-5798	1.23684
TCGA-IN-A7NR	1.23684
TCGA-BR-A4J5	1.26316
TCGA-VQ-A94O	1.28947
TCGA-CG-5722	1.28947
TCGA-BR-8295	1.28947
TCGA-MX-A663	1.36842
TCGA-D7-6520	1.36842
TCGA-D7-A6F2	1.39474
TCGA-D7-8575	1.39474
TCGA-CG-4475	1.42105
TCGA-RD-A8MV	1.44737
TCGA-HU-A4H6	1.44737
TCGA-CD-8530	1.44737
TCGA-BR-8686	1.47368
TCGA-VQ-A928	1.47368
TCGA-HU-8245	1.52632
TCGA-CG-5720	1.52632
TCGA-VQ-A8PZ	1.52632
TCGA-BR-A4J8	1.55263
TCGA-BR-8682	1.57895
TCGA-VQ-AA6K	1.60526
TCGA-D7-6817	1.63158
TCGA-BR-6707	1.63158
TCGA-VQ-A8DZ	1.63158
TCGA-BR-6457	1.63158
TCGA-CG-4304	1.65789
TCGA-RD-A8N1	1.68421
TCGA-CD-A4MH	1.68421
TCGA-VQ-A8DV	1.68421
TCGA-VQ-AA69	1.71053
TCGA-VQ-A8PY	1.71053
TCGA-IN-7806	1.76316
TCGA-BR-8590	1.76316
TCGA-CD-A489	1.76316
TCGA-VQ-A94T	1.78947
TCGA-CD-8525	1.78947
TCGA-D7-6820	1.81579
TCGA-D7-8573	1.81579
TCGA-BR-8381	1.81579
TCGA-D7-6524	1.81579
TCGA-VQ-AA6B	1.81579
TCGA-VQ-A8PK	1.89474
TCGA-BR-8676	1.89474
TCGA-HU-A4GD	1.89474
TCGA-BR-A4J4	1.89474
TCGA-BR-7901	1.92105
TCGA-BR-8373	1.94737
TCGA-CG-4300	1.94737
TCGA-D7-A4YX	2.02632
TCGA-IN-A7NU	2.02632
TCGA-BR-A44U	2.02632
TCGA-HU-A4G3	2.05263
TCGA-BR-4253	2.05263
TCGA-BR-8080	2.07895
TCGA-VQ-AA6A	2.07895
TCGA-BR-6455	2.07895
TCGA-CG-5718	2.07895
TCGA-D7-8579	2.10526
TCGA-BR-7959	2.10526
TCGA-FP-A4BF	2.13158
TCGA-HU-8608	2.13158
TCGA-BR-A4QM	2.13158
TCGA-CG-4449	2.15789
TCGA-VQ-A8E2	2.18421
TCGA-VQ-A8E7	2.21053
TCGA-D7-8570	2.21053
TCGA-BR-4267	2.21053
TCGA-CD-A486	2.23684
TCGA-F1-6875	2.26316
TCGA-BR-8588	2.28947
TCGA-R5-A7O7	2.28947
TCGA-VQ-A91Q	2.31579
TCGA-VQ-A8PC	2.31579
TCGA-VQ-AA6J	2.36842
TCGA-CD-8528	2.42105
TCGA-CG-4441	2.42105
TCGA-VQ-A922	2.47368
TCGA-CG-4436	2.47368
TCGA-R5-A7ZE	2.5
TCGA-BR-A452	2.5
TCGA-BR-6565	2.5
TCGA-RD-A8N9	2.5
TCGA-D7-A6EX	2.5
TCGA-VQ-A91N	2.52632
TCGA-VQ-A8E0	2.52632
TCGA-CD-5800	2.60526
TCGA-BR-A4PF	2.60526
TCGA-BR-8370	2.60526
TCGA-BR-7716	2.63158
TCGA-BR-7715	2.63158
TCGA-SW-A7EB	2.63158
TCGA-VQ-AA6I	2.63158
TCGA-VQ-A8PE	2.65789
TCGA-D7-A6F0	2.65789
TCGA-BR-8678	2.68421
TCGA-IN-A7NT	2.71053
TCGA-CD-8533	2.71053
TCGA-D7-5579	2.71053
TCGA-VQ-A925	2.76316
TCGA-IN-AB1X	2.76316
TCGA-CG-5724	2.78947
TCGA-BR-A4QI	2.81579
TCGA-BR-7717	2.81579
TCGA-VQ-A8PU	2.84211
TCGA-R5-A805	2.84211
TCGA-D7-6815	2.86842
TCGA-BR-6706	2.86842
TCGA-BR-8690	2.89474
TCGA-IN-8462	2.92105
TCGA-CG-5725	2.92105
TCGA-HU-8243	2.92105
TCGA-D7-A6EV	2.94737
TCGA-BR-8286	2.97368
TCGA-VQ-A91A	2.97368
TCGA-HU-A4GC	3
TCGA-HU-A4GF	3
TCGA-VQ-A92D	3.05263
TCGA-D7-5577	3.05263
TCGA-VQ-A8DT	3.10526
TCGA-BR-6453	3.10526
TCGA-BR-8483	3.13158
TCGA-VQ-AA6G	3.15789
TCGA-BR-A4IY	3.15789
TCGA-CG-5727	3.18421
TCGA-BR-8683	3.18421
TCGA-CG-4440	3.18421
TCGA-CD-8524	3.26316
TCGA-BR-8369	3.26316
TCGA-CG-4438	3.34211
TCGA-HU-A4H0	3.34211
TCGA-CG-5730	3.36842
TCGA-VQ-A91U	3.36842
TCGA-VQ-A8DU	3.42105
TCGA-CG-4444	3.42105
TCGA-BR-A4PD	3.42105
TCGA-HU-8249	3.44737
TCGA-D7-6525	3.44737
TCGA-BR-A4CS	3.44737
TCGA-VQ-A91Z	3.44737
TCGA-CG-4477	3.47368
TCGA-HU-A4GP	3.5
TCGA-RD-A8N6	3.5
TCGA-BR-8366	3.57895
TCGA-BR-8687	3.57895
TCGA-IN-A6RP	3.57895
TCGA-D7-A74A	3.68421
TCGA-VQ-A94U	3.73684
TCGA-CD-5813	3.73684
TCGA-D7-8572	3.76316
TCGA-BR-7723	3.76316
TCGA-BR-A4CQ	3.78947
TCGA-CD-A487	3.81579
TCGA-BR-7958	3.86842
TCGA-D7-6818	3.94737
TCGA-HU-A4H2	4.02632
TCGA-HU-8604	4.07895
TCGA-KB-A93J	4.15789
TCGA-HU-A4HD	4.18421
TCGA-VQ-AA68	4.26316
TCGA-CD-8529	4.31579
TCGA-D7-6526	4.34211
TCGA-D7-6527	4.44737
TCGA-IN-8663	4.47368
TCGA-CD-A48C	4.52632
TCGA-VQ-A8P5	4.71053
TCGA-KB-A93H	4.76316
TCGA-BR-8289	4.89474
TCGA-CG-4466	4.89474
TCGA-BR-8284	4.89474
TCGA-D7-5578	4.92105
TCGA-VQ-A91X	4.92105
TCGA-BR-8060	4.94737
TCGA-BR-A4PE	5
TCGA-VQ-A8PH	5.15789
TCGA-RD-A7BT	5.28947
TCGA-D7-A4YU	5.39474
TCGA-CD-A48A	5.5
TCGA-CD-8531	5.78947
TCGA-RD-A7C1	5.81579
TCGA-CD-8527	5.86842
TCGA-VQ-A91V	6.05263
TCGA-CD-5801	6.26316
TCGA-FP-7829	6.31579
TCGA-CD-8535	6.39474
TCGA-BR-6458	6.39474
TCGA-D7-6822	6.5
TCGA-D7-A4Z0	6.5
TCGA-VQ-AA64	6.55263
TCGA-BR-8485	6.76316
TCGA-D7-6528	6.78947
TCGA-D7-A4YT	6.92105
TCGA-VQ-A8P3	7.05263
TCGA-D7-A6EZ	7.23684
TCGA-F1-A448	7.94737
TCGA-CG-4469	8.02632
TCGA-BR-7704	8.5
TCGA-BR-6802	9.28947
TCGA-B7-5818	9.89474
TCGA-HU-A4H4	10.9737
TCGA-CG-4437	11.2368
TCGA-RD-A8NB	11.8421
TCGA-D7-A4YY	12.8158
TCGA-VQ-A8PX	13.8684
TCGA-VQ-AA6D	14.8947
TCGA-B7-A5TI	15.7895
TCGA-BR-8059	16.3947
TCGA-CG-4465	16.6579
TCGA-CD-A4MJ	17.4211
TCGA-VQ-A91E	17.5263
TCGA-VQ-A8E3	19.3947
TCGA-BR-6566	19.5263
TCGA-R5-A7ZI	21.1053
TCGA-CD-A4MI	21.3158
TCGA-BR-8081	21.3947
TCGA-BR-4280	21.4211
TCGA-VQ-A8PB	21.7895
TCGA-B7-5816	22.1316
TCGA-VQ-A8PO	22.1842
TCGA-BR-8382	22.8158
TCGA-BR-8589	23.0263
TCGA-D7-A4YV	23.1579
TCGA-F1-6874	23.9211
TCGA-CD-8536	24.0526
TCGA-BR-8360	24.5526
TCGA-BR-6852	24.7105
TCGA-HU-A4GN	24.8158
TCGA-BR-7707	25.0789
TCGA-HU-A4H3	25.1316
TCGA-BR-8368	27.8684
TCGA-BR-4257	29.1316
TCGA-HF-7132	29.1579
TCGA-CG-5733	31.3158
TCGA-BR-8363	31.4737
TCGA-D7-A6EY	31.8158
TCGA-CG-4305	32.2105
TCGA-HU-A4H8	32.3421
TCGA-BR-4368	33.0526
TCGA-HU-A4GX	33.3947
TCGA-CG-5728	34.9211
TCGA-BR-8372	34.9737
TCGA-BR-7851	35.0789
TCGA-HU-A4GT	35.3421
TCGA-HU-A4GU	35.9474
TCGA-VQ-A924	36.0789
TCGA-MX-A5UJ	36.2632
TCGA-VQ-A91K	36.4737
TCGA-VQ-A8PT	38.6053
TCGA-VQ-A8PP	38.6579
TCGA-HU-A4G8	39.8421
TCGA-FP-A4BE	40.0526
TCGA-HF-A5NB	40.1842
TCGA-BR-8591	40.8684
TCGA-HU-8602	42.7105
TCGA-BR-8361	43.8421
TCGA-BR-8078	45.3158
TCGA-CG-5723	47.5789
TCGA-BR-A4QL	50.1579
TCGA-CG-4460	51.2105
TCGA-CD-A4MG	60.1579
TCGA-VQ-A91D	61.8158
TCGA-BR-8487	77.8684
TCGA-BR-6452	82.5
TCGA-CG-5721	106.737
TCGA-BR-8680	161.526
TCGA-VQ-A8P2	170.316
