# Supplementary material for: Significance of Tumor Mutation Burden Combined With Immune Infiltrates in the Progression and Prognosis of Advanced Gastric Cancer
Source: Front Genet. 2021 Jul 9;12:642608. doi: 10.3389/fgene.2021.642608 (PMC8299211; doi:10.3389/fgene.2021.642608)
Supplement: Supplementary file 5 [file Table_4.XLS]

## Sheet: 1
id	futime	fustat	SLC22A17	APOD	riskScore	risk
TCGA-RD-A8MW	3.1589	1	1.7453	18.4617	0.898132	low
TCGA-VQ-AA6J	2.29589	0	0.717178	8.9105	0.840877	low
TCGA-D7-A747	0.69863	1	6.79624	179.662	1.54511	high
TCGA-VQ-A8DZ	1.08493	1	1.91666	33.1855	0.93118	high
TCGA-D7-A6F0	1.85753	0	8.91338	238.8	1.90857	high
TCGA-D7-8573	1.62466	0	0.481016	0.795129	0.818907	low
TCGA-VQ-AA69	2.36712	0	0.2394	6.61504	0.818881	low
TCGA-B7-A5TK	0.789041	0	2.44276	52.0339	0.989209	high
TCGA-RD-A8N9	2.96712	0	4.08702	61.3171	1.08656	high
TCGA-BR-A4J8	1.12603	0	4.26608	39.2262	1.05021	high
TCGA-FP-8211	1.13151	0	0.787693	3.11687	0.834313	low
TCGA-VQ-A94P	0.221918	1	10.2894	157	1.73902	high
TCGA-BR-4294	0	0	2.65745	2.86254	0.90927	high
TCGA-CD-5803	0.934247	1	4.72473	105.257	1.21738	high
TCGA-SW-A7EB	0.482192	0	11.0206	68.5086	1.51837	high
TCGA-BR-6564	2.17534	1	10.0928	129.68	1.6354	high
TCGA-VQ-AA6A	3.24384	0	0.896551	33.6875	0.8891	low
TCGA-HU-A4GY	0.0219178	0	1.69821	129.444	1.10848	high
TCGA-VQ-AA6K	1.03562	1	1.66974	12.9676	0.885627	low
TCGA-BR-A4J4	0.0438356	0	0.721114	5.94933	0.836272	low
TCGA-RD-A8N1	9.6411	0	1.04528	122.689	1.06166	high
TCGA-FP-A4BF	0.460274	1	1.64096	76.0592	0.998075	high
TCGA-BR-8077	0.0575342	0	0.871775	33.8156	0.8883	low
TCGA-FP-8210	0.419178	1	8.36454	150.105	1.56995	high
TCGA-VQ-A8PC	3.85479	1	2.41467	12.5465	0.915948	high
TCGA-HU-A4G2	2.02466	0	0.713821	1.29889	0.828576	low
TCGA-BR-8676	0.627397	0	0.245678	5.07377	0.816704	low
TCGA-VQ-A91Y	0.810959	1	3.30938	194.456	1.35268	high
TCGA-VQ-A8PE	1.84932	1	1.38114	39.2037	0.918922	high
TCGA-BR-7196	1.82466	0	7.22963	129.386	1.43167	high
TCGA-VQ-A94O	1.75342	1	1.33249	22.382	0.887781	low
TCGA-BR-8371	0.983562	1	23.9797	139.802	3.17047	high
TCGA-D7-6520	1.56986	0	3.03838	293.998	1.61646	high
TCGA-FP-7998	1.85753	0	2.35251	15.6615	0.918783	high
TCGA-D7-8570	2.06027	0	1.1484	4.01971	0.849825	low
TCGA-BR-6455	1.15616	1	0.972821	30.6242	0.887023	low
TCGA-CD-8534	1.00548	0	1.5943	118.532	1.08034	high
TCGA-BR-A4PF	0.0958904	0	0.287054	10.2661	0.826449	low
TCGA-BR-8686	1.73973	1	3.91282	155.805	1.29171	high
TCGA-HU-A4G3	0.465753	0	0.693919	8.19842	0.838827	low
TCGA-HU-A4GD	1.89589	0	0.647836	21.6532	0.858896	low
TCGA-BR-7901	0.287671	1	3.80659	87.7271	1.12821	high
TCGA-CG-5722	0.0821918	0	2.77004	6.87683	0.921076	high
TCGA-BR-8295	0.183562	1	30.9617	11.2305	3.42349	high
TCGA-RD-A8MV	10.1918	0	0.965242	18.2266	0.865901	low
TCGA-BR-A4J7	2.70959	0	9.22883	134.281	1.58522	high
TCGA-CG-5734	0.665753	1	1.98156	9.29884	0.892206	low
TCGA-BR-4279	0.79726	1	3.62162	609.159	3.03733	high
TCGA-CD-8532	0.969863	1	5.92234	44.8292	1.14609	high
TCGA-VQ-A91Q	1.73425	1	2.87692	4.14939	0.920819	high
TCGA-D7-6522	1.55068	0	4.5449	105.794	1.20854	high
TCGA-CG-4441	1.16712	1	1.49625	6.24843	0.867309	low
TCGA-BR-7957	0.756164	1	5.23066	68.6489	1.16182	high
TCGA-BR-8677	2.2274	0	3.02299	45.1848	1.00288	high
TCGA-D7-8579	1.74247	0	4.5472	45.4896	1.0768	high
TCGA-B7-A5TN	0.786301	0	3.04684	4.32848	0.928406	high
TCGA-VQ-A927	0.547945	1	1.02466	5.16849	0.846834	low
TCGA-RD-A7BS	0.920548	1	2.28526	56.3025	0.990089	high
TCGA-BR-6801	3.35068	0	2.33723	6.70722	0.902519	low
TCGA-CG-5732	5.75342	1	6.62992	54.8845	1.20727	high
TCGA-BR-4267	0.515068	1	0.671395	1.0636	0.826578	low
TCGA-R5-A7ZF	0.709589	1	0.738953	0.963431	0.829007	low
TCGA-BR-8364	1.84932	0	8.61436	299.339	2.11381	high
TCGA-BR-A4J5	2.36164	0	6.51839	27.9577	1.14068	high
TCGA-BR-8058	3.10411	0	3.12654	25.4298	0.970276	high
TCGA-VQ-A94T	0.936986	1	1.02716	0.395573	0.839224	low
TCGA-RD-A8N5	4.7863	1	2.71707	6.48261	0.918127	high
TCGA-HU-8608	1.75616	0	0.815299	0.420886	0.831077	low
TCGA-BR-6456	1.4411	1	4.46976	37.4154	1.05648	high
TCGA-D7-8576	1.22192	1	1.29619	2.54863	0.853248	low
TCGA-IN-7806	3.03014	0	1.3579	26.2956	0.895514	low
TCGA-FP-7916	1.1726	1	2.27327	115.832	1.10907	high
TCGA-BR-8588	1.06575	0	2.01766	32.4476	0.934221	high
TCGA-BR-6565	0.764384	1	2.0442	78.259	1.02117	high
TCGA-IN-A7NR	0.542466	0	2.19272	37.6147	0.951188	high
TCGA-VQ-A8PK	1.48767	1	2.30117	29.0592	0.940433	high
TCGA-BR-6457	1.13973	0	8.2881	393.537	2.4939	high
TCGA-D7-A6F2	1.30411	0	0.566095	15.9735	0.846393	low
TCGA-CG-4301	0.252055	0	1.3109	26.2243	0.893447	low
TCGA-CG-5719	0.0849315	0	6.19556	208.246	1.58734	high
TCGA-BR-6803	2.6	0	7.335	114.402	1.39795	high
TCGA-CD-A489	0.942466	1	4.96451	201.006	1.47879	high
TCGA-CG-5717	0.580822	1	1.84079	21.81	0.907914	low
TCGA-FP-A8CX	0.0191781	0	1.34462	47.4419	0.931963	high
TCGA-CG-5718	3	1	1.62636	48.546	0.946192	high
TCGA-RD-A8N4	5.94795	0	14.0319	58.5708	1.71248	high
TCGA-D7-8574	1.43288	0	3.88211	27.513	1.00882	high
TCGA-CD-8525	1.04932	0	2.55722	491.987	2.31003	high
TCGA-CD-8530	1.03288	0	4.5416	157.701	1.33468	high
TCGA-MX-A5UG	0.309589	1	4.33459	44.7906	1.06483	high
TCGA-CG-4475	1.91507	0	2.20086	50.5999	0.975514	high
TCGA-BR-7715	2.80274	0	2.96672	35.7784	0.982411	high
TCGA-BR-A4J9	0.0383562	0	6.81465	108.014	1.3481	high
TCGA-BR-A4J6	0.0547945	0	3.9467	82.2408	1.12368	high
TCGA-BR-8380	0.0575342	0	8.65208	80.573	1.39257	high
TCGA-BR-6563	3.26027	0	6.02391	137.669	1.37563	high
TCGA-CD-5798	1.11781	0	8.54815	36.886	1.27462	high
TCGA-D7-6519	1.71233	0	1.4594	13.0191	0.877135	low
TCGA-VQ-A91N	1.56164	1	0.543521	5.18223	0.82821	low
TCGA-D7-6521	1.54521	0	5.01646	11.7491	1.03156	high
TCGA-VQ-A8E7	3.11781	0	0.761404	5.89112	0.83774	low
TCGA-VQ-AA6F	4.50959	0	0.61293	1.07003	0.824355	low
TCGA-BR-A4CR	0	0	0.468517	2.93056	0.821788	low
TCGA-BR-8381	0.613699	0	1.78683	22.5495	0.906934	low
TCGA-VQ-A922	0.753425	1	5.20706	21.9389	1.06121	high
TCGA-CG-5720	0.0821918	1	2.28697	93.5819	1.06347	high
TCGA-VQ-A8E0	1.53973	1	2.94441	41.0314	0.991323	high
TCGA-VQ-A8E2	3.6137	0	6.97275	59.8183	1.23823	high
TCGA-CD-5804	0	0	3.24922	191.026	1.34008	high
TCGA-BR-6709	1.0137	1	3.1797	1.22614	0.928596	high
TCGA-BR-8365	1.46027	1	10.4533	93.3756	1.55119	high
TCGA-BR-8080	0.8	1	5.87289	80.2257	1.2237	high
TCGA-MX-A663	0.821918	1	8.47617	184.12	1.68434	high
TCGA-MX-A666	1.16986	0	3.45121	17.8614	0.970786	high
TCGA-IN-A7NU	0.975342	0	1.73793	14.7297	0.89143	low
TCGA-BR-6707	1.65753	1	1.09356	44.6217	0.916235	high
TCGA-VQ-A8DV	1.10411	1	1.17052	3.69868	0.850172	low
TCGA-FP-7735	0.290411	1	2.00093	46.5348	0.959033	high
TCGA-CD-A486	0.526027	1	6.63722	283.663	1.87193	high
TCGA-CG-4436	0.665753	0	0.232878	35.2662	0.864822	low
TCGA-ZA-A8F6	1.43836	0	3.28957	188.036	1.33492	high
TCGA-RD-A7BW	0.427397	1	9.85296	422.292	2.83303	high
TCGA-VQ-A8PM	0.156164	1	2.80359	10.9183	0.929677	high
TCGA-VQ-A8PD	1.3589	1	1.64582	3.11247	0.868102	low
TCGA-CD-8526	1.04384	0	6.23138	70.337	1.22082	high
TCGA-CG-4476	0	0	1.95878	189.53	1.25879	high
TCGA-D7-8578	1.76164	0	10.1154	12.4936	1.30793	high
TCGA-D7-A6EX	0.942466	0	3.20686	28.4458	0.979532	high
TCGA-BR-8592	0.523288	1	8.85762	84.9765	1.41779	high
TCGA-BR-8291	1.66301	1	2.76003	128.478	1.16215	high
TCGA-HU-A4HB	1.30685	1	1.41337	10.2157	0.870581	low
TCGA-BR-8367	2.19452	1	3.73901	690.527	3.56901	high
TCGA-BR-7722	1.27671	1	3.19932	9.71947	0.944686	high
TCGA-D7-A4YX	3.03562	0	0.340597	0.668929	0.813406	low
TCGA-CD-5800	1.09589	0	12.0693	74.1547	1.6112	high
TCGA-BR-8296	1.29863	1	1.99645	7.81845	0.890292	low
TCGA-HF-7133	5.25479	0	3.8237	5.83917	0.965177	high
TCGA-CD-8528	1.0274	0	1.08325	1.11458	0.842564	low
TCGA-BR-6705	2.13425	1	7.12082	152.612	1.48929	high
TCGA-BR-8590	0.778082	1	4.01774	91.7991	1.14821	high
TCGA-IP-7968	0.210959	0	1.34231	2.06155	0.854274	low
TCGA-VQ-A8P8	2.58082	0	2.62118	29.6637	0.955569	high
TCGA-CG-4462	0	1	2.49464	191.585	1.29549	high
TCGA-F1-6875	6.01918	1	0.83491	1.02678	0.832797	low
TCGA-FP-8631	0.0465753	0	4.45892	55.9984	1.09422	high
TCGA-VQ-A8PF	0.208219	1	1.24662	23.1221	0.885515	low
TCGA-VQ-A928	0.476712	1	2.23092	100.796	1.07547	high
TCGA-R5-A7ZE	1.51781	1	0.411248	30.3153	0.863759	low
TCGA-R5-A7O7	3.80548	0	2.26018	9.39321	0.903946	low
TCGA-BR-8384	0.309589	0	10.3268	64.9467	1.4604	high
TCGA-BR-4253	0.339726	1	0.189163	0.984598	0.808215	low
TCGA-IN-7808	0.287671	1	2.51344	17.7956	0.929443	high
TCGA-CD-A4MH	1.01644	0	0.965317	18.2763	0.865986	low
TCGA-CG-5716	0	0	2.52848	14.9018	0.924949	high
TCGA-D7-6524	1.48767	0	4.49368	7.55889	0.998854	high
TCGA-BR-A4IV	2.38082	1	9.25576	62.8872	1.38431	high
TCGA-HU-A4H6	1.76438	0	1.30374	7.23421	0.861242	low
TCGA-KB-A93G	1.67945	0	5.17634	2.68623	1.02133	high
TCGA-R5-A7ZR	0.506849	1	0.757115	8.59072	0.841916	low
TCGA-BR-8682	2.71507	0	3.37201	151.962	1.25055	high
TCGA-BR-7959	2.76712	0	4.81441	88.2015	1.18315	high
TCGA-CD-5799	1.08493	0	1.60738	31.4974	0.914985	high
TCGA-BR-8297	0.616438	0	6.52916	50.7231	1.19212	high
TCGA-D7-A748	0.361644	1	2.26983	264.047	1.473	high
TCGA-BR-8373	1.23288	0	1.3808	83.9006	1.00106	high
TCGA-VQ-A923	0	1	1.08713	16.1675	0.86737	low
TCGA-BR-7716	3.31507	0	2.23962	42.017	0.961328	high
TCGA-D7-8575	1.51781	1	1.19388	64.0803	0.955459	high
TCGA-BR-A44U	1.15616	1	1.03515	64.2071	0.948697	high
TCGA-ZQ-A9CR	0.0657534	1	1.78452	2.74204	0.873072	low
TCGA-F1-A72C	0.947945	0	1.77705	9.32682	0.883849	low
TCGA-BR-8484	2.09863	1	0.867561	17.0963	0.860132	low
TCGA-BR-6852	3.74521	0	1.52376	9.02745	0.87305	low
TCGA-VQ-A91D	0.975342	1	0.824731	0.975867	0.832324	low
TCGA-BR-8372	2.60548	0	0.469048	5.54046	0.825928	low
TCGA-CD-8533	1.28219	0	1.41131	49.2363	0.938063	high
TCGA-BR-8361	2.59178	0	0.392329	0.605043	0.815256	low
TCGA-VQ-A91A	3.28767	0	2.73257	1.57979	0.910197	high
TCGA-CG-4437	0.671233	0	2.25676	14.9714	0.913513	high
TCGA-BR-8589	2.26027	0	0.432106	2.40241	0.819575	low
TCGA-IN-AB1X	1.12603	0	0.822191	4.35464	0.83763	low
TCGA-CG-4305	1.32877	0	1.07802	91.1432	1.00092	high
TCGA-HU-A4GC	0.271233	0	0.87251	32.3218	0.885792	low
TCGA-CD-8524	1.06301	0	3.40933	96.1754	1.12574	high
TCGA-BR-8289	0.221918	1	4.24248	51.4319	1.07388	high
TCGA-VQ-A92D	5.56712	0	0.77219	2.46236	0.83267	low
TCGA-VQ-A8P3	3.10137	0	1.48087	6.39576	0.866937	low
TCGA-HU-A4H5	1.98356	0	0.519219	1.60162	0.821624	low
TCGA-CG-4466	1.58082	0	0.485722	39.4806	0.882093	low
TCGA-VQ-A924	4.61918	1	0.730013	15.6167	0.852255	low
TCGA-CD-A487	1.02466	0	2.53326	11.9034	0.919854	high
TCGA-VQ-A8DU	0.454795	1	1.38184	30.6643	0.904041	low
TCGA-IN-A7NT	0.884932	0	3.34874	1.46762	0.936321	high
TCGA-EQ-8122	0.665753	1	3.33895	24.257	0.977661	high
TCGA-MX-A5UJ	1.64384	0	2.44889	14.7841	0.92134	high
TCGA-RD-A8N6	0.745205	1	7.20083	245.576	1.7862	high
TCGA-BR-7851	1.03562	0	1.31473	18.7947	0.880977	low
TCGA-HU-A4HD	2.78356	0	1.15586	14.261	0.866961	low
TCGA-CD-8531	1.04932	0	0.659042	4.77865	0.832006	low
TCGA-CG-5721	0.50137	0	0.719262	7.4366	0.838587	low
TCGA-D7-6527	0.854795	1	5.07616	12.279	1.03546	high
TCGA-CG-4442	0	0	0.458856	1.22351	0.818739	low
TCGA-CD-A48C	0.967123	1	1.67625	54.8121	0.959832	high
TCGA-BR-8679	0	0	1.02567	7.60571	0.850837	low
TCGA-BR-8368	0.358904	0	0.450827	4.36585	0.823377	low
TCGA-VQ-AA68	3.63836	0	0.57776	3.1268	0.826264	low
TCGA-VQ-A91E	1.81918	0	0.466068	1.48178	0.819418	low
TCGA-CG-4477	2.58082	0	0.789389	12.2039	0.849031	low
TCGA-HU-A4H0	0.175342	0	0.373604	2.05963	0.816823	low
TCGA-BR-8687	0.684932	1	2.12274	12.1746	0.903014	low
TCGA-CG-4469	0.589041	1	0.256771	0.97012	0.810725	low
TCGA-VQ-A8P5	0.643836	1	1.31164	5.13663	0.858102	low
TCGA-D7-5577	2.14247	1	0.681616	1.96699	0.828401	low
TCGA-BR-8487	0.0931507	0	0.620281	2.40681	0.82675	low
TCGA-CG-4460	1.83288	1	6.65275	12.6751	1.11467	high
TCGA-VQ-A94R	3.54521	1	1.65382	77.5007	1.00143	high
TCGA-CD-A48A	1.03562	0	1.38138	36.5374	0.914251	high
TCGA-R5-A7ZI	6.21096	0	0.266051	1.26466	0.811531	low
TCGA-VQ-A91V	3.55342	0	0.39462	7.25073	0.825789	low
TCGA-HU-A4H3	2.41644	0	0.803861	0.820164	0.831272	low
TCGA-HU-A4G8	1.89041	0	0.511486	0.919353	0.820258	low
TCGA-HU-A4GU	0.547945	0	0.449129	0.0863747	0.81659	low
TCGA-VQ-A91K	5.10137	0	0.838927	6.24848	0.841326	low
TCGA-BR-6454	0	0	1.66318	35.392	0.92422	high
TCGA-HU-A4H4	1.9863	0	0.431038	0.825172	0.817062	low
TCGA-VQ-AA64	1.53425	1	5.9886	4.91421	1.06499	high
TCGA-D7-8572	1.4	0	7.95955	36.017	1.23831	high
TCGA-D7-A6EZ	1.69315	1	0.561287	1.45725	0.822998	low
TCGA-CG-4465	0.750685	1	0.667631	3.63876	0.830521	low
TCGA-VQ-A91S	2.73973	0	0.418154	4.98087	0.823102	low
TCGA-VQ-A91X	0.791781	1	0.184024	2.60604	0.810537	low
TCGA-BR-4371	0	0	0.211628	1.60078	0.810011	low
TCGA-BR-8286	2.45205	0	1.02035	12.7943	0.859125	low
TCGA-D7-5578	1.05479	0	2.95476	10.2423	0.934991	high
TCGA-D7-A74A	1.66301	0	0.392613	1.72347	0.817016	low
TCGA-VQ-AA6D	1.4274	0	2.39355	135.331	1.15771	high
TCGA-HU-A4GP	0.747945	0	0.843392	1.65918	0.834134	low
TCGA-KB-A93H	3.13699	0	0.171935	1.0473	0.807668	low
TCGA-RD-A7BT	0.717808	1	0.447671	52.5168	0.902808	low
TCGA-HU-A4H2	1.07945	0	0.673761	8.60619	0.8387	low
TCGA-CG-5724	1.00274	1	1.48245	4.49215	0.863844	low
TCGA-BR-4201	2.57534	1	1.59778	35.6374	0.921861	high
TCGA-BR-8678	2.06575	0	0.969559	0.775512	0.837599	low
TCGA-VQ-A91U	0.142466	1	0.442806	44.9332	0.889587	low
TCGA-D7-A4Z0	1.23014	0	2.03559	13.2415	0.90122	low
TCGA-BR-8369	1.16986	0	3.00346	41.599	0.995117	high
TCGA-BR-6453	1.32877	0	3.22382	174.854	1.29768	high
TCGA-VQ-A925	0.378082	1	2.79292	5.29928	0.919269	high
TCGA-B7-A5TJ	0.917808	0	1.07701	30.048	0.890327	low
TCGA-CD-5801	1.09863	1	0.84093	6.07225	0.84112	low
TCGA-BR-8680	2.66301	0	0.850621	9.44108	0.846945	low
TCGA-HU-8602	1.86027	0	0.333562	0.146846	0.812329	low
TCGA-B7-A5TI	1.63014	0	1.04895	30.7787	0.890417	low
TCGA-KB-A93J	3.07945	0	0.419609	3.19165	0.820341	low
TCGA-HU-8249	2.4137	0	0.621811	3.00639	0.827759	low
TCGA-BR-8060	0.953425	1	23.5011	85.2467	2.7933	high
TCGA-HU-8604	1.90137	0	0.992296	66.2871	0.950598	high
TCGA-IN-8462	1.56712	0	2.44267	86.3806	1.05648	high
TCGA-BR-8690	0.890411	0	3.09059	69.6716	1.05434	high
TCGA-D7-A6EV	0.936986	0	0.326447	0.526851	0.812653	low
TCGA-RD-A7C1	1.38904	1	0.860936	1.49518	0.834549	low
TCGA-CG-4306	0.00273973	1	0.872631	11.3346	0.850889	low
TCGA-VQ-A8P2	3.17808	0	0.613708	0.723511	0.823838	low
TCGA-D7-6815	1.33151	0	1.20064	81.5242	0.988236	high
TCGA-BR-4280	0.550685	1	0.316598	0.501646	0.812243	low
TCGA-BR-7707	2.9863	0	1.17014	1.12073	0.845969	low
TCGA-BR-A4CS	0.123288	1	1.18617	497.698	2.19187	high
TCGA-BR-6458	1.61096	1	2.44041	17.0254	0.924942	high
TCGA-D7-6525	1.11233	1	3.13581	2.74135	0.929406	high
TCGA-B7-5818	0.975342	0	0.549168	0.701395	0.821346	low
TCGA-FP-7829	1.6274	0	1.72053	2.96514	0.870863	low
TCGA-IN-8663	0.282192	1	0.520262	1.26466	0.821134	low
TCGA-BR-7704	2.93699	0	1.14228	4.51103	0.850384	low
TCGA-CD-8535	1.06849	0	0.997949	3.67889	0.843378	low
TCGA-BR-4361	0	0	1.15044	31.7949	0.896352	low
TCGA-BR-8591	2.34521	0	1.10831	7.22648	0.853477	low
TCGA-VQ-A8PU	2.27945	1	0.577969	1.70689	0.824027	low
TCGA-CG-4444	3.92055	0	0.798739	9.3871	0.844827	low
TCGA-CG-5725	1.25205	1	2.15343	12.7011	0.90521	low
TCGA-D7-A4YU	1.36986	0	1.66688	7.9479	0.877035	low
TCGA-CD-5813	1.03288	1	3.82917	501.609	2.49565	high
TCGA-R5-A805	0.769863	1	1.25453	20.1904	0.880878	low
TCGA-FP-8099	1.42192	0	1.33853	8.58869	0.864871	low
TCGA-SW-A7EA	1.5863	0	1.32796	2.52317	0.854462	low
TCGA-VQ-A8E3	1.81096	1	0.464879	0.758985	0.818239	low
TCGA-HF-7132	6.4411	0	2.21337	57.4719	0.989013	high
TCGA-HU-A4GQ	0.00821918	1	2.05935	24.7702	0.922359	high
TCGA-VQ-A8PJ	0.224658	1	1.06206	481.041	2.11088	high
TCGA-D7-A6EY	0.953425	1	1.07436	46.4651	0.91866	high
TCGA-CD-A4MG	0.547945	1	1.16689	1.80885	0.846957	low
TCGA-BR-8366	0.0794521	0	1.61305	97.5035	1.03859	high
TCGA-HU-A4GX	1.68767	0	2.46823	5.15385	0.905309	low
TCGA-VQ-A94U	2.24384	0	1.30236	193.791	1.23114	high
TCGA-IN-A6RR	0.561644	1	1.0191	15.5797	0.863671	low
TCGA-VQ-A91Z	4.63014	0	0.607579	0.740152	0.82363	low
TCGA-VQ-A8PH	1.06575	1	0.954711	8.51525	0.849527	low
TCGA-3M-AB46	4.83562	0	0.72754	7.10994	0.838383	low
TCGA-VQ-A8DT	4.06575	0	0.52735	3.28706	0.824592	low
TCGA-BR-8081	2.68767	0	1.66493	52.7853	0.955612	high
TCGA-VQ-A8PO	0.772603	1	0.752483	0.782287	0.829238	low
TCGA-HU-8238	0.126027	0	0.633623	14.5533	0.846736	low
TCGA-BR-8382	2.08767	1	2.06208	3.40889	0.885488	low
TCGA-VQ-A8PP	1.95068	1	1.06361	3.23642	0.845228	low
TCGA-CG-4438	4.50685	0	0.592656	40.5317	0.888255	low
TCGA-BR-6566	2.73151	0	2.75114	4.0267	0.91526	high
TCGA-D7-6528	1.26849	0	0.422261	0.245342	0.815824	low
TCGA-D7-6818	1.03014	1	2.87723	55.4683	1.01596	high
TCGA-CG-5723	6.83836	0	2.42571	21.4349	0.932154	high
TCGA-HU-A4GF	2.15068	0	0.531394	2.38229	0.823318	low
TCGA-CD-8529	1.02466	0	3.55182	12.67	0.965664	high
TCGA-VQ-A8PB	2.85753	1	0.468324	0.636897	0.818178	low
TCGA-HU-A4GT	0.542466	0	0.376626	2.38814	0.817452	low
TCGA-F1-A448	1.7726	0	2.06696	3.25123	0.88542	low
TCGA-VQ-AA6G	2.16986	1	0.484981	3.31829	0.823026	low
TCGA-D7-6822	1.0274	0	1.3507	3.75031	0.857375	low
TCGA-CD-8527	0.59726	1	1.17114	42.8373	0.916393	high
TCGA-F1-6874	1.20548	0	1.5593	0.382462	0.860124	low
TCGA-BR-4368	0	0	1.30713	10.2349	0.866343	low
TCGA-BR-8485	0.767123	0	2.66062	18.6105	0.937257	high
TCGA-BR-8683	0.821918	1	2.556	24.9604	0.944146	high
TCGA-BR-7958	2.46301	0	1.77185	5.01163	0.876362	low
TCGA-RD-A8NB	1.40548	1	1.63856	23.2928	0.902016	low
TCGA-BR-6802	2.57534	0	1.19051	3.358	0.850404	low
TCGA-IN-A6RL	1.11233	1	1.67941	121.036	1.08982	high
TCGA-CG-4440	0.334247	1	0.340068	6.97071	0.823266	low
TCGA-BR-7723	2.39452	1	7.92964	49.4003	1.26871	high
TCGA-HF-A5NB	2.54247	0	0.155011	0.195557	0.80572	low
TCGA-BR-8059	1.20274	1	3.4592	12.2734	0.960804	high
TCGA-BR-7197	0.767123	0	1.97771	18.3652	0.907675	low
TCGA-HJ-7597	2.20548	1	1.06248	1.70079	0.842701	low
TCGA-BR-6452	2.89041	0	1.21329	3.11104	0.850898	low
TCGA-BR-8483	0.449315	0	1.1075	182.394	1.19374	high
TCGA-BR-A4QL	1.34521	1	0.333021	9.67864	0.827278	low
TCGA-BR-4357	0	0	3.34848	35.8289	1.00002	high
TCGA-BR-7717	1.51233	1	2.78223	21.1977	0.947229	high
TCGA-BR-8284	0.671233	1	1.99701	11.4547	0.896539	low
TCGA-BR-4363	0	0	1.10989	21.1587	0.876626	low
TCGA-D7-6526	1.43288	0	0.884135	136.953	1.08297	high
